# Supplementary material for: 14-3-3-Pred: improved methods to predict 14-3-3-binding phosphopeptides
Source: Bioinformatics. 2015 Mar 3;31(14):2276–83. doi: 10.1093/bioinformatics/btv133 (PMC4495292; doi:10.1093/bioinformatics/btv133)
Supplement: Supplementary Data [file supp_btv133_Supplementary_Tables.xlsx]

## Sheet: S1
Uniprot Name	Uniprot ID	Site	Residue	Motif Sequence	PMID	Combined (100%)	Training (75%)	Testing (25%)
3BP2_HUMAN	P78314	225	S	SDMPRAHsFTSKGPG	20141511	Yes	Yes	No
3BP2_HUMAN	P78314	278	S	PATPRRMsDPPLSTM	20141511	Yes	Yes	No
ABL1_HUMAN	P00519	735	T	DTEWRSVtLPRDLQS	20141511	Yes	No	Yes
ACHA4_HUMAN	P43681	467	S	LAKARSLsVQHMSSP	20141511	Yes	Yes	No
ADA22_HUMAN	Q9P0K1	857	S	RFRPRSNsTETLSPA	20141511	Yes	Yes	No
ADA22_HUMAN	Q9P0K1	834	S	NGRPRSNsWQGNLGG	20141511	Yes	Yes	No
AKP13_HUMAN	Q12802	1565	S	LSPFRRHsWGPGKNA	20141511	Yes	Yes	No
AKTS1_HUMAN	Q96B36	183	S	PTQQYAKsLPVSVPV	20141511	Yes	Yes	No
AKTS1_HUMAN	Q96B36	246	T	LPRPRLNtSDFQKLK	20141511	Yes	Yes	No
ARAF_HUMAN	P10398	214	S	LQRIRSTsTPNVHMV	20141511	Yes	Yes	No
ARAF_HUMAN	P10398	582	S	PKIERSAsEPSLHRT	20141511	Yes	Yes	No
ARHG2_HUMAN	Q92974	886	S	PVDPRRRsLPAGDAL	20141511	Yes	Yes	No
ARHG2_HUMAN	Q92974	114	T	SVSLRSKtTIRERPS	20141511	Yes	Yes	No
ATX1_HUMAN	P54253	775	S	ATRKRRWsAPESRKL	20141511	Yes	Yes	No
B2L11_HUMAN	O43521	87	S	FIFMRRSsLLSRSSS	20141511	Yes	Yes	No
BAD_HUMAN	Q92934	75	S	EIRSRHSsYPAGTED	20141511	Yes	Yes	No
BAD_HUMAN	Q92934	99	S	PFRGRSRsAPPNLWA	20141511	Yes	Yes	No
BAIP2_HUMAN	Q9UQB8	340	T	LSDSYSNtLPVRKSV	20141511	Yes	Yes	No
BAIP2_HUMAN	Q9UQB8	360	T	YATTENKtLPRSSSM	20141511	Yes	Yes	No
BCAR1_HUMAN	P56945	494	S	TGSWRSPsEPQEPLV	20141511	Yes	Yes	No
BRAF_HUMAN	P15056	365	S	GQRDRSSsAPNVHIN	20141511	Yes	No	Yes
BRAF_HUMAN	P15056	729	S	PKIHRSAsEPSLNRA	20141511	Yes	Yes	No
CABIN_HUMAN	Q9Y6J0	2126	S	PEPSRAKsRPLPNMP	20141511	Yes	No	Yes
CASP2_HUMAN	P42575	164	S	STDTVEHsLDNKDGP	19531356	Yes	Yes	No
CBY1_HUMAN	Q9Y3M2	20	S	TPPRKSAsLSNLHSL	20141511	Yes	Yes	No
CD11B_HUMAN	P21127	113	S	KEKRRHRsHSAEGGK	20141511	Yes	Yes	No
CDK16_HUMAN	Q00536	119	S	EDINKRLsLPADIRL	20141511	Yes	Yes	No
CDN1B_HUMAN	P46527	157	T	GIRKRPAtDDSSTQN	20141511	Yes	No	Yes
CENPJ_HUMAN	Q9HC77	1109	S	NPPRRSKsAPPRDLG	20141511	Yes	Yes	No
CHK1_HUMAN	O14757	296	S	GFSKHIQsNLDFSPV	20639859	Yes	Yes	No
CIC_HUMAN	Q96RK0	173	S	PGKRRTQsLSALPKE	21087211	Yes	Yes	No
COF1_HUMAN	P23528	24	S	DMKVRKSsTPEEVKK	20141511	Yes	Yes	No
CRTC2_HUMAN	Q53ET0	171	S	SALNRTSsDSALHTS	20141511	Yes	Yes	No
CTNB1_HUMAN	P35222	552	S	QDTQRRTsMGGTQQQ	20141511,22912335	Yes	Yes	No
CXA1_HUMAN	P17302	373	S	RASSRASsRPRPDDL	20141511	Yes	Yes	No
DAB2P_HUMAN	Q5VWQ8	728	S	PSPARSSsYSEANEP	20141511	Yes	Yes	No
DACT1_HUMAN	Q9NYF0	237	S	GAVCRSLsTPQFNSL	21262972	Yes	Yes	No
DACT1_HUMAN	Q9NYF0	827	S	KKILRFRsGSLKLMT	21262972	Yes	Yes	No
DBNL_HUMAN	Q9UJU6	291	T	PFLQKQLtQPETHFG	21725060	Yes	No	Yes
DBNL_HUMAN	Q9UJU6	269	S	KQKERAMsTTSISSP	21725060	Yes	Yes	No
DDIT4_HUMAN	Q9NX09	137	S	ELLRLAYsEPCGLRG	20141511	Yes	Yes	No
DDT4L_HUMAN	Q96D03	98	T	DVLRLSStEPCGLRG	20141511	Yes	No	Yes
EDC3_HUMAN	Q96F86	161	S	SFRRRHNsWSSSSRH	20141511	Yes	Yes	No
F262_HUMAN	O60825	466	S	PVRMRRNsFTPLSSS	20141511	Yes	No	Yes
F262_HUMAN	O60825	483	S	IRRPRNYsVGSRPLK	20141511	Yes	Yes	No
FGFR2_HUMAN	P21802	782	S	PLEQYSPsYPDTRSS	20141511	Yes	Yes	No
FGFR1_HUMAN	P11362	779	S	PLDQYSPsFPDTRSS	23564461	Yes	No	Yes
FOXO1_HUMAN	Q12778	24	T	LPRPRSCtWPLPRPE	20141511	Yes	Yes	No
FOXO1_HUMAN	Q12778	256	S	SPRRRAAsMDNNSKF	20141511	Yes	Yes	No
FOXO3_HUMAN	O43524	32	T	QSRPRSCtWPLQRPE	20141511	Yes	Yes	No
FOXO3_HUMAN	O43524	253	S	APRRRAVsMDNSNKY	20141511	Yes	Yes	No
FOXO4_HUMAN	P98177	197	S	APRRRAAsMDSSSKL	20141511	Yes	Yes	No
FOXO4_HUMAN	P98177	32	T	QSRPRSCtWPLPRPE	20141511	Yes	Yes	No
GAB2_HUMAN	Q9UQC2	210	S	AENARSAsFSQGTRA	20141511	Yes	Yes	No
GAB2_HUMAN	Q9UQC2	391	T	ATIPRRNtLPAMDNS	20141511	Yes	Yes	No
GEM_HUMAN	P55040	23	S	QPQQQRWsIPADGRH	20141511	Yes	No	Yes
GEM_HUMAN	P55040	289	S	AFKLKSKsCHDLSVL	20141511	Yes	Yes	No
GFAP_HUMAN	P14136	8	S	MERRRITsAARRSYV	20141511	Yes	Yes	No
GLI1_HUMAN	P08151	640	S	AGVTRRAsDPAQAAD	20141511	Yes	Yes	No
GLI2_HUMAN	P10070	970	S	GGGARRAsDPVRRPD	20141511	Yes	Yes	No
GLI3_HUMAN	P10071	1006	S	GHGVRRAsDPVRTGS	20141511	Yes	No	Yes
GP1BA_HUMAN	P07359	606	S	RGSLPTFsSSLFLWV	20141511	Yes	Yes	No
GP1BA_HUMAN	P07359	575	S	GAALTTAsQTTHLEL	20141511	Yes	Yes	No
GPSM2_HUMAN	P81274	408	S	PKLGRRHsMENMELM	20933426	Yes	Yes	No
GRB10_HUMAN	Q13322	428	S	STPVRSVsENSLVAM	20141511	Yes	Yes	No
H31_HUMAN	P68431	29	S	ATKAARKsAPATGGV	20141511	Yes	Yes	No
H31_HUMAN	P68431	11	S	TKQTARKsTGGKAPR	20141511	Yes	Yes	No
HDAC4_HUMAN	P56524	246	S	FPLRKTAsEPNLKLR	20141511	No	No	No
HDAC4_HUMAN	P56524	467	S	RPLGRTQsAPLPQNA	20141511	Yes	No	Yes
HDAC5_HUMAN	Q9UQL6	259	S	FPLRKTAsEPNLKVR	20141511	Yes	Yes	No
HDAC5_HUMAN	Q9UQL6	498	S	RPLSRTQsSPLPQSP	20141511	Yes	Yes	No
HDAC7_HUMAN	Q8WUI4	155	S	FPLRKTVsEPNLKLR	20141511	Yes	Yes	No
HDAC7_HUMAN	Q8WUI4	358	S	WPLSRTRsEPLPPSA	20141511	Yes	Yes	No
HDAC9_HUMAN	Q9UKV0	220	S	FPLRKTAsEPNLKVR	20141511	No	No	No
HDAC9_HUMAN	Q9UKV0	451	S	RPLNRTQsAPLPQST	20141511	Yes	Yes	No
HG2A_HUMAN	P04233	8	S	MHRRRSRsCREDQKP	20141511	Yes	Yes	No
HJURP_HUMAN	Q8NCD3	486	S	GLETRRLsLPSSKAK	20141511	Yes	Yes	No
HSPB6_HUMAN	O14558	16	S	PSWLRRAsAPLPGLS	20141511	Yes	Yes	No
IGF1R_HUMAN	P08069	1313	S	DPSASSSsLPLPDRH	20141511	Yes	Yes	No
IL3RB_HUMAN	P32927	601	S	LGPPHSRsLPDILGQ	20141511	Yes	Yes	No
ING1_HUMAN	Q9UK53	342	S	AKAEREAsPADLPID	20141511	Yes	Yes	No
IRS1_HUMAN	P35568	270	S	EFRPRSKsQSSSNCS	20141511	Yes	Yes	No
IRS1_HUMAN	P35568	374	S	PPLNHSRsIPMPASR	20141511	Yes	Yes	No
ISCU_HUMAN	Q9H1K1	14	S	FRLRRAAsALLLRSP	21725060	Yes	Yes	No
ITA4_HUMAN	P13612	1011	S	FFKRQYKsILQEENR	20141511	Yes	No	Yes
ITB1_HUMAN	P05556	788	T	PIYKSAVtTVVNPKY	20141511	Yes	No	Yes
ITB2_HUMAN	P05107	758	T	NPLFKSAtTTVMNPK	20141511,21876037	Yes	Yes	No
JUB_HUMAN	Q96IF1	27	S	GESSRSGsDGTPGPG	20501852	Yes	No	Yes
JUB_HUMAN	Q96IF1	230	S	GCQESRHsYPPALGS	20501852	Yes	Yes	No
K1C18_HUMAN	P05783	34	S	RPVSSAAsVYAGAGG	20141511	Yes	Yes	No
KANK1_HUMAN	Q14678	325	S	GVRKRSYsAGNASQL	20141511	Yes	Yes	No
KC1A_HUMAN	P48729	218	S	LMYFNRTsLPWQGLK	20141511	Yes	Yes	No
KC1A_HUMAN	P48729	242	S	KISEKKMsTPVEVLC	20141511	Yes	Yes	No
KCNKI_HUMAN	Q7Z418	252	S	QAMERSNsCPELVLG	20141511	Yes	Yes	No
KIF1C_HUMAN	O43896	1092	S	PRMRRQRsAPDLKES	20141511	Yes	Yes	No
KIF23_HUMAN	Q02241	814	S	LRHRRSRsAGDRWVD	20451386	Yes	No	Yes
KKCC1_HUMAN	Q8N5S9	74	S	SLSARKLsLQERPAG	20141511	Yes	Yes	No
KLC1_HUMAN	Q07866	545	S	GGEEVSMsVEWNGGV	21725060	Yes	Yes	No
KLC2_HUMAN	Q9H0B6	582	S	PRMKRASsLNFLNKS	20141511,21725060	Yes	Yes	No
KLC2_HUMAN	Q9H0B6	545	S	GSLRRSGsFGKLRDA	21725060	Yes	Yes	No
KLC3_HUMAN	Q6P597	431	S	QALRRSSsLSKIRES	21725060	Yes	Yes	No
KLC3_HUMAN	Q6P597	466	S	AGMKRAMsLNTLNVD	21725060	Yes	Yes	No
KLC4_HUMAN	Q9NSK0	554	S	GTLQRSGsLGKIRDV	21725060	Yes	Yes	No
KLC4_HUMAN	Q9NSK0	590	S	SNMKRAAsLNYLNQP	21725060	Yes	No	Yes
KPCE_HUMAN	Q02156	368	S	NNIRKALsFDNRGEE	20141511	Yes	Yes	No
KPCE_HUMAN	Q02156	346	S	SEEDRSKsAPTSPCD	20141511	Yes	Yes	No
KS6A1_HUMAN	Q15418	154	S	GDLFTRLsKEVMFTE	20141511	Yes	No	Yes
KSR1_HUMAN	Q8IVT5	309	S	PTLTRSKsHESQLGN	20141511	Yes	Yes	No
KSR1_HUMAN	Q8IVT5	404	S	TRLRRTEsVPSDINN	20141511	Yes	Yes	No
KSYK_HUMAN	P43405	297	S	ISRIKSYsFPKPGHR	21469132	Yes	No	Yes
L1CAM_HUMAN	P32004	1181	S	GEYRSLEsDNEEKAF	20976158	Yes	Yes	No
LCP2_HUMAN	Q13094	376	S	SSFPQSAsLPPYFSQ	20141511,22902619	Yes	Yes	No
LRRK2_HUMAN	Q5S007	935	S	NLQRHSNsLGPIFDH	20659021,22723946	Yes	Yes	No
LSR_HUMAN	Q86X29	493	S	ARRPRARsVDALDDL	20141511	Yes	Yes	No
M3K3_HUMAN	Q99759	294	T	DYSDGRRtFPRIRRH	20141511	Yes	Yes	No
M3K5_HUMAN	Q99683	966	S	NEYLRSIsLPVPVLV	20141511	Yes	Yes	No
M3K6_HUMAN	O95382	964	S	SPPKRCLsYGGTSQL	20141511	Yes	No	Yes
MARK2_HUMAN	Q7KZI7	400	S	HKVQRSVsANPKQRR	20141511	Yes	Yes	No
MARK2_HUMAN	Q7KZI7	596	T	RGVSSRStFHAGQLR	20141511	Yes	Yes	No
MDM2_HUMAN	Q00987	166	S	SSRRRAIsETEENSD	20141511	Yes	Yes	No
MDM2_HUMAN	Q00987	186	S	RQRKRHKsDSISLSF	20141511	Yes	Yes	No
MDM4_HUMAN	O15151	367	S	PDCRRTIsAPVVRPK	20141511,22556425	Yes	Yes	No
MEFV_HUMAN	O15553	242	S	SGKMRPRsLEVTIST	20141511	Yes	Yes	No
MEFV_HUMAN	O15553	208	S	VRLRRNAsSAGRLQG	20141511	Yes	No	Yes
MFF_HUMAN	Q9GZY8	157	S	LKRERSMsENAVRQN	21725060	Yes	Yes	No
MITF_HUMAN	O75030	280	S	PGLTISNsCPANLPN	20141511	Yes	No	Yes
MK07_HUMAN	Q13164	486	S	LKAALLKsLRSRLRD	20141511	Yes	Yes	No
MLF1_HUMAN	P58340	34	S	RQMIRSFsEPFGRDL	20141511,22151054,23271436	Yes	No	Yes
MPIP1_HUMAN	P30304	178	S	LFTQRQNsAPARMLS	20141511	Yes	Yes	No
MPIP2_HUMAN	P30305	323	S	QRLFRSPsMPCSVIR	20141511	Yes	Yes	No
MPIP2_HUMAN	P30305	151	S	FAIRRFQsMPVRLLG	21558810	Yes	Yes	No
MPIP2_HUMAN	P30305	230	S	AFAQRPSsAPDLMCL	21558810	Yes	Yes	No
MPIP3_HUMAN	P30307	216	S	SGLYRSPsMPENLNR	20141511	Yes	Yes	No
MPIP3_HUMAN	P30307	263	S	LCLKKTVsLCDITIT	21189416	Yes	Yes	No
MYLK2_HUMAN	Q9H1R3	151	S	PAFLHSPsCPAIISS	20141511	Yes	Yes	No
MYO1C_HUMAN	O00159	736	S	ALEVRRQsLATKIQA	20141511	Yes	Yes	No
MYPT1_HUMAN	O14974	472	S	AGVTRSAsSPRLSSS	20141511	Yes	Yes	No
NCOR1_HUMAN	O75376	2335	S	SKSNSRKsKSPIPGQ	20141511	Yes	Yes	No
NED4L_HUMAN	Q96PU5	342	S	SSRLRSCsVTDAVAE	20141511	Yes	Yes	No
NED4L_HUMAN	Q96PU5	448	S	IRRPRSLsSPTVTLS	20141511	Yes	Yes	No
NFAC4_HUMAN	Q14934	272	S	PCGKRRYsSSGTPSS	20141511	Yes	Yes	No
NFAC4_HUMAN	Q14934	289	S	PALSRRGsLGEEGSE	20141511	Yes	Yes	No
NMDE3_HUMAN	Q14957	1081	S	GSRPRHAsLPSSVAE	20141511	Yes	Yes	No
NOXA1_HUMAN	Q86UR1	172	S	DQVQRRGsLPPRQVP	20141511	Yes	No	Yes
NOXA1_HUMAN	Q86UR1	461	S	VPAGPRMsGAPGRLP	20141511	Yes	Yes	No
NR4A1_HUMAN	P22736	351	S	GRRGRLPsKPKQPPD	20141511	Yes	Yes	No
NRIP1_HUMAN	P48552	102	S	AAKRKRLsDSIMNLN	20141511	Yes	Yes	No
NRIP1_HUMAN	P48552	1001	S	CMDNRTFsYPGVVKT	20141511	Yes	Yes	No
NUMB_HUMAN	P49757	276	S	EQLARQGsFRGFPAL	20141511	Yes	Yes	No
NUMB_HUMAN	P49757	295	S	SPFKRQLsLRINELP	20141511	Yes	Yes	No
NUMBL_HUMAN	Q9Y6R0	305	S	EQLVRQGsFRGFPAL	20141511	Yes	Yes	No
NUMBL_HUMAN	Q9Y6R0	324	S	SPFKRQLsLRLNELP	20141511	Yes	Yes	No
P53_HUMAN	P04637	387	T	HKKLMFKtEGPDSD-	20141511	Yes	No	Yes
P53_HUMAN	P04637	366	S	PGGSRAHsSHLKSKK	20141511,9620776	Yes	Yes	No
P85A_HUMAN	P27986	83	S	YIGRKKIsPPTPKPR	21743495	Yes	Yes	No
PACS2_HUMAN	Q86VP3	437	S	GRRGRSTsLKERQAA	20141511	Yes	Yes	No
PCY1A_HUMAN	P49585	288	S	KSREFIGsFLEMFGP	20141511	Yes	No	Yes
PDE3A_HUMAN	Q14432	428	S	IPKRLRRsLPPGLLR	20141511	Yes	Yes	No
PHOS_HUMAN	P20941	54	S	KEILRQMsSPQSRNG	20141511,23199924	Yes	Yes	No
PHOS_HUMAN	P20941	73	S	ERVSRKMsIQEYELI	20141511,23199924	Yes	No	Yes
PI4KB_HUMAN	Q9UBF8	294	S	SNLKRTAsNPKVENE	20141511	Yes	Yes	No
PKP2_HUMAN	Q99959	82	S	GNLHRTSsVPEYVYN	20141511	Yes	Yes	No
PRLR_HUMAN	P16471	415	T	AGGSKCStWPLPQPS	20141511	Yes	No	Yes
PRP19_HUMAN	Q9UMS4	193	T	ERKKRGKtVPEELVK	20629186	Yes	Yes	No
PTN3_HUMAN	P26045	359	S	PAMRRSLsVEHLETK	20141511	Yes	No	Yes
PTN3_HUMAN	P26045	835	S	VRSLRVDsEPVLVHC	20141511	Yes	Yes	No
RAF1_HUMAN	P04049	259	S	SQRQRSTsTPNVHMV	20141511	Yes	No	Yes
RAF1_HUMAN	P04049	621	S	PKINRSAsEPSLHRA	20141511	Yes	Yes	No
RASF1_HUMAN	Q9NS23	179	S	LKLVRPVsVPSSKKP	20069457	Yes	Yes	No
REEP4_HUMAN	Q9H6H4	152	S	AGRLRSFsMQDLRSI	21725060	Yes	No	Yes
REM2_HUMAN	Q8IYK8	68	S	GAPRRRGsMPVPYKH	20141511	Yes	Yes	No
REM2_HUMAN	Q8IYK8	333	S	FFKQRSRsCHDLSVL	20141511	Yes	Yes	No
RGS3_HUMAN	P49796	943	S	SLRRRTHsEGSLLQE	20141511	Yes	Yes	No
RHG32_HUMAN	A7KAX9	1796	S	VIHLRSKsDPGKTGL	20308060	Yes	Yes	No
RICTR_HUMAN	Q6R327	1135	T	NRRIRTLtEPSVDFN	20141511	Yes	No	Yes
RIMS1_HUMAN	Q86UR5	357	S	DYQTRYRsDPNLARY	20141511	Yes	No	Yes
RIMS1_HUMAN	Q86UR5	265	S	QASSRSRsEPPRERK	20141511	Yes	No	Yes
RIMS2_HUMAN	Q9UQ26	366	S	EYQSRYRsDPNLARY	20141511	Yes	Yes	No
RIN1_HUMAN	Q13671	351	S	RPLLRSMsAAFCSLL	20141511	Yes	No	Yes
RMD3_HUMAN	Q96TC7	46	S	QRHGRSQsLPNSLDY	20141511	Yes	Yes	No
RNF11_HUMAN	Q9Y3C5	135	T	DWLMRSFtCPSCMEP	20141511	Yes	No	Yes
RON_HUMAN	Q04912	1394	S	VRRPRPLsEPPRPT-	20141511	Yes	No	Yes
RP3A_HUMAN	Q9Y2J0	272	S	AGLRRANsVQASRPA	20141511	Yes	Yes	No
RPTOR_HUMAN	Q8N122	722	S	PRLRSVSsYGNIRAV	20141511	Yes	Yes	No
RPTOR_HUMAN	Q8N122	792	S	DKMRRASsYSSLNSL	20141511	Yes	Yes	No
SASH1_HUMAN	O94885	90	S	ELRKRRVsQDLEVEK	20141511	Yes	Yes	No
SKP2_HUMAN	Q13309	72	S	PPRKRLKsKGSDKDF	20141511	Yes	Yes	No
SL9A1_HUMAN	P19634	703	S	MSRARIGsDPLAYEP	20141511	Yes	Yes	No
SMAG2_HUMAN	Q5PRF9	642	S	SSVQRTHsLPVHSSP	21725060	Yes	No	Yes
SNAI1_HUMAN	O95863	177	T	KMHIRSHtLPCVCGT	20501852	Yes	Yes	No
SNAI1_HUMAN	O95863	11	S	SFLVRKPsDPNRKPN	20501852	Yes	Yes	No
SNAT_HUMAN	Q16613	31	T	PSCQRRHtLPASEFR	20141511	Yes	Yes	No
SNAT_HUMAN	Q16613	205	S	HPFLRRNsGC-----	20141511	Yes	No	Yes
SNN_HUMAN	O75324	44	S	RLQRISQsEDEESIV	20141511	Yes	Yes	No
SPTA2_HUMAN	Q13813	1302	S	TAERLIQsHPESAED	20598904	Yes	Yes	No
SRC8_HUMAN	Q14247	298	S	EKLAKHEsQQDYSKG	20363754	Yes	No	Yes
SRPK2_HUMAN	P78362	492	T	PSHDRSRtVSASSTG	20141511	Yes	Yes	No
SSH1_HUMAN	Q8WYL5	978	S	SPLKRSHsLAKLGSL	20141511,19567672	Yes	Yes	No
SSH1_HUMAN	Q8WYL5	937	S	SNLTRSSsSDSIHSV	20141511,19567672	Yes	Yes	No
SSH1_HUMAN	Q8WYL5	834	S	KELERLKsVPADPAP	21857021	Yes	No	Yes
SYNP2_HUMAN	Q9UMS6	611	S	SPTRNMTsPIADFPA	20141511	Yes	Yes	No
TAU_HUMAN	P10636	641	S	KVTSKCGsLGNIHHK	20141511	Yes	Yes	No
TAU_HUMAN	P10636	673	S	RVQSKIGsLDNITHV	20141511	Yes	Yes	No
TAU_HUMAN	P10636	531	S	GSRSRTPsLPTPPTR	20141511	Yes	Yes	No
TBCD1_HUMAN	Q86TI0	237	S	RPMRKSFsQPGLRSL	20141511	Yes	No	Yes
TBCD1_HUMAN	Q86TI0	596	T	AFRRRANtLSHFPIE	20141511	Yes	Yes	No
TBCD4_HUMAN	O60343	642	T	QFRRRAHtFSHPPSS	20141511	Yes	No	Yes
TBCD4_HUMAN	O60343	341	S	QPRRRHAsAPSHVQP	20141511	Yes	Yes	No
TESK1_HUMAN	Q15569	437	S	TPARRCRsLPSSPEL	20141511	Yes	No	Yes
TGM2_HUMAN	P21980	216	S	RDCSRRSsPVYVGRV	20141511	Yes	Yes	No
TIAM1_HUMAN	Q13009	172	S	FKKKRSKsADIWRED	19899799	Yes	Yes	No
TISB_HUMAN	Q07352	92	S	RFRDRSFsEGGERLL	20141511	Yes	Yes	No
TISB_HUMAN	Q07352	203	S	PRLQHSFsFAGFPSA	20141511	Yes	No	Yes
TPD53_HUMAN	Q16890	137	S	YSIRHSIsMPAMRNS	20141511	Yes	Yes	No
TPH2_HUMAN	Q8IWU9	19	S	YWARRGFsLDSAVPE	20141511	Yes	No	Yes
TPH2_HUMAN	Q8IWU9	104	S	RKSRRRSsEVEIFVD	20141511	Yes	No	Yes
TSC2_HUMAN	P49815	1211	S	GNTSWLMsLENPLSP	20141511	Yes	Yes	No
TSC2_HUMAN	P49815	1254	S	TALYKSLsVPAASTA	20141511	Yes	Yes	No
TSC2_HUMAN	P49815	939	S	SFRARSTsLNERPKS	20412061	Yes	No	Yes
TTP_HUMAN	P26651	186	S	PVLRQSIsFSGLPSG	20141511	Yes	Yes	No
TTP_HUMAN	P26651	60	S	RLPGRSTsLVEGRSC	20141511	Yes	Yes	No
TY3H_HUMAN	P07101	19	S	KGFRRAVsELDAKQA	20141511	Yes	Yes	No
TY3H_HUMAN	P07101	71	S	RFIGRRQsLIEDARK	20141511	Yes	No	Yes
UBP8_HUMAN	P40818	718	S	SKLKRSYsSPDITQA	20141511	Yes	Yes	No
ULK1_HUMAN	O75385	556	S	GLGCRLHsAPNLSDL	21819378	Yes	Yes	No
WBS14_HUMAN	Q9NP71	140	S	QYVKRRKsPVCGFVT	18606808	Yes	Yes	No
WBS14_HUMAN	Q9NP71	196	S	KKRLRKPsREDDLLA	18606808,21665952	Yes	Yes	No
WEE1_HUMAN	P30291	642	S	KKMNRSVsLTIY---	11251070	Yes	No	Yes
WWTR1_HUMAN	Q9GZV5	89	S	AQHVRSHsSPASLQL	20141511	Yes	No	Yes
YAP1_HUMAN	P46937	127	S	PQHVRAHsSPASLQL	20141511	Yes	Yes	No
ZBT17_HUMAN	Q13105	428	S	DYCGRSFsDPTSKMR	20141511	Yes	Yes	No
ZBT17_HUMAN	Q13105	291	T	ARGLRSGtYGDRTES	20141511	Yes	No	Yes
ZN395_HUMAN	Q9H8N7	451	S	RSRSLSFsEPQQPAP	20141511	Yes	Yes	No
ZN395_HUMAN	Q9H8N7	396	S	PSGALSKsAPGSFWH	20141511	Yes	Yes	No
ZNF28_HUMAN	P17035	592	S	DKAFRRDsHLAQHQR	20855531	Yes	Yes	No
ZNRF2_HUMAN	Q8NHG8	19	S	NGRTRAYsGSDLPSS	20141511	Yes	Yes	No
TFEB_HUMAN	P19484	211	S	LVGVTSSsCPADLTQ	22692423	Yes	Yes	No
LRFN4_HUMAN	Q6PJG9	585	S	PRPQRSCsLDLGDAG	22677168	Yes	Yes	No
LRFN4_HUMAN	Q6PJG9	610	S	AWARRSHsVHGGLLG	22677168	Yes	Yes	No
NCK1_HUMAN	P16333	85	S	GKVKRKPsVPDSASP	22677168	Yes	Yes	No
CTBP1_HUMAN	Q13363	158	S	REGTRVQsVEQIREV	22366688	Yes	Yes	No
HDAC4_HUMAN	P56524	350	S	LPLYTSPsLPNITLG	22649097	Yes	Yes	No
PADI6_HUMAN	Q6TGC4	446	S	IGSSFYPsAEGRAMS	22634725	Yes	No	Yes
STK11_HUMAN	Q15831	336	T	KDRWRSMtVVPYLED	22575644	Yes	Yes	No
SIK3_HUMAN	Q9Y2K2	411	T	YLSMRRHtVGVADPR	22588126	Yes	No	Yes
SIK3_HUMAN	Q9Y2K2	493	S	GPLGRRAsDGGANIQ	22588126	Yes	Yes	No
SH2B3_HUMAN	Q9UQQ2	13	S	LQPSSPSsAPSASPA	22546852	Yes	Yes	No
SH2B3_HUMAN	Q9UQQ2	150	S	RHIFRRRsAGELPAA	22546852	Yes	No	Yes
PDPK1_HUMAN	O15530	354	T	WENLHQQtPPKLTAY	22544756	Yes	Yes	No
SIK2_HUMAN	Q9H0K1	358	S	DGRQRRPsTIAEQTV	22462548	Yes	Yes	No
SIK2_HUMAN	Q9H0K1	343	S	RLKSHRSsFPVEQRL	22462548	Yes	Yes	No
SIK1_HUMAN	P57059	186	S	PLSTWCGsPPYAAPE	16306228	Yes	No	Yes
PITC1_HUMAN	Q9UKF7	274	S	SVRSAPSsAPSTPLS	22435829	Yes	Yes	No
PITC1_HUMAN	Q9UKF7	299	S	KDRPRKKsAPETLTL	22435829	Yes	Yes	No
STAR_HUMAN	P49675	195	S	RCAKRRGsTCVLAGM	22427666	Yes	Yes	No
H31T_HUMAN	Q16695	11	S	TKQTARKsTGGKAPR	22391560	No	No	No
H31T_HUMAN	Q16695	29	S	ATKVARKsAPATGGV	22391560	Yes	Yes	No
RGS18_HUMAN	Q9NS28	218	S	NLRRRSRsFTCNEFQ	22234696	Yes	No	Yes
EXO1_HUMAN	Q9UQ84	746	S	PGLYKSSsADSLSTT	22222486	Yes	Yes	No
PLK1_HUMAN	P53350	330	S	PRFSIAPsSLDPSNR	22202082	Yes	Yes	No
PLK1_HUMAN	P53350	597	S	LLSSRSAsNRLKAS-	22202082	Yes	No	Yes
PP12C_HUMAN	Q9BZL4	452	S	AGLQRSAsSSWLEGT	22137581	Yes	Yes	No
GRAP2_HUMAN	O75791	262	T	ALMHRRHtDPVQLQA	22105350	Yes	Yes	No
CASR_HUMAN	P41180	895	S	TLRRSNVsRKRSSSL	22010828	Yes	Yes	No
RHG22_HUMAN	Q7Z5H3	16	S	ARRARSKsLVMGEQS	21969604	Yes	No	Yes
RHG22_HUMAN	Q7Z5H3	395	S	LPAHRTSsLDGAAVA	21969604	Yes	Yes	No
NGB_HUMAN	Q9NPG2	50	S	QYNCRQFsSPEDCLS	21965683	Yes	Yes	No
GCR_HUMAN	P04150	134	S	ANLNRSTsVPENPKS	21930780	Yes	Yes	No
CDCA7_HUMAN	Q9BWT1	163	T	SRRPRRRtFPGVASR	23166294	Yes	Yes	No
Q48BD8_PSE14	Q48BD8	51	S	PVLERSKsAPALLTA	23396834	Yes	No	Yes
IRS2_HUMAN	Q9Y4H2	577	S	GLRKRTYsLTTPARQ	22912850	Yes	Yes	No
IRS2_HUMAN	Q9Y4H2	1148	S	QGGRRRHsSETFSST	23615913	Yes	Yes	No
GPSM3_HUMAN	Q9Y4H4	35	S	STTRPWRsAPPSPPP	22843681	Yes	Yes	No
SOS1_HUMAN	Q07889	1134	S	PHGPRSAsVSSISLT	22827337	Yes	Yes	No
SOS1_HUMAN	Q07889	1161	S	PPRRRPEsAPAESSP	22827337	Yes	Yes	No
RUBIC_HUMAN	Q92622	248	S	GSERRSTsFPLSGPP	22423967	Yes	No	Yes
BSN_HUMAN	Q9UPA5	2851	S	KTLQRSLsDPKPLSP	23516560	Yes	Yes	No
TRI32_HUMAN	Q13049	651	S	SYHLRRYsTP-----	23444366	Yes	No	Yes
ERRFI_HUMAN	Q9UJM3	251	S	RRLRRSHsGPAGSFN	23432726	Yes	Yes	No
RGPA2_HUMAN	Q2PPJ7	715	T	PMRFRSAtTSGAPGV	23386617	Yes	No	Yes
LRRK2_HUMAN	Q5S007	910	S	LVKKKSNsISVGEFY	22723946	Yes	Yes	No
RN115_HUMAN	Q9Y4L5	133	S	RYRSRGSsRPDRSPA	22315970	Yes	Yes	No
ZNRF2_HUMAN	Q8NHG8	82	S	PAAPRSRsLGGAVGS	22797923	Yes	Yes	No
ZNRF1_HUMAN	Q8ND25	50	S	AMGLRSRsVSSVAGM	22797923	Yes	Yes	No
BECN1_HUMAN	Q14457	234	S	AQYQREYsEFKRQQL	23112296	Yes	Yes	No
BECN1_HUMAN	Q14457	295	S	FRLGRLPsVPVEWNE	23112296	Yes	Yes	No
CDK14_HUMAN	O94921	119	S	SPKVRRHsSPSSPTS	16775625	Yes	No	Yes
HNF1A_HUMAN	P20823	247	S	ECIQRGVsPSQAQGL	23603156	Yes	No	Yes
RND1_HUMAN	Q92730	228	S	FKKEKAKsCSIM---	23622247	Yes	No	Yes
RND2_HUMAN	P52198	223	S	IHKDRAKsCNLM---	23622247	Yes	No	Yes
RND3_HUMAN	P61587	240	S	LRKDKAKsCTVM---	23622247	Yes	Yes	No
RND3_HUMAN	P61587	210	S	KNVKRNKsQRATKRI	23622247	Yes	No	Yes
RND3_HUMAN	P61587	218	S	QRATKRIsHMPSRPE	23622247	Yes	No	Yes
ESR1_HUMAN	P03372	294	S	RAANLWPsPLMIKRS	23676274	Yes	No	Yes
ETV1_HUMAN	P50549	216	S	PMYQRQMsEPNIPFP	23774214	Yes	No	Yes
BTK_HUMAN	Q06187	51	S	FERGRRGsKKGSIDV	23754751	Yes	No	Yes
BTK_HUMAN	Q06187	495	T	EMRHRFQtQQLLEMC	23754751	Yes	No	Yes
CENPA_HUMAN	P49450	7	S	-MGPRRRsRKPEAPR	23657009	Yes	No	Yes
PAK4_HUMAN	O96013	99	S	MSVTRSNsLRRDSPP	23841590	Yes	Yes	No
M3K2_HUMAN	Q9Y2U5	283	T	EYNDGRKtFPRARRT	23963453	Yes	No	Yes
P53_HUMAN	P04637	378	S	SKKGQSTsRHKKLMF	18160410	Yes	Yes	No
TTP_MOUSE	P22893	52	S	RLTGRSTsLVEGRSC	18160410	Yes	Yes	No
WEE2_HUMAN	P0C1S8	557	S	GKSARSSsFTSGERE	11251070	Yes	Yes	No
GRB10_MOUSE	Q60760	455	S	NAPMRSVsENSLVAM	15722337	Yes	Yes	No
Q9IB67_XENLA	Q9IB67	135	S	CREYREEsIDDGDGP	19531356	Yes	Yes	No
SYNP2_MOUSE	Q91YE8	555	S	QMGRSLAsVPQQNGF	17923693	Yes	Yes	No
B3G3K1_ANCCA	B3G3K1	312	T	PRRVRAStLDTTSKA	19393088	Yes	Yes	No
ACM1_YEAST	Q08981	161	T	ISLPSFItPPRNSKI	17030612	Yes	Yes	No
MATRX_SV5	P16629	359	S	KHRRFVKsNWGLFKK	21147917	Yes	Yes	No
Q9V491_DROME	Q9V491	1794	S	VHTWKSNsLPLRFWV	22500634	Yes	Yes	No
WEE2A_XENLA	P47817	549	S	AKNTRSLsFTCGGY-	11251070	Yes	Yes	No
ARKA_DICDI	Q54HC6	600	S	KGHSRTPsSPSVSSI	14597204	Yes	No	Yes
KKCC1_RAT	P97756	74	S	SLSARKFsLQERPAG	15469938	Yes	No	Yes
ADR1_YEAST	P07248	230	S	KKLTRRAsFSAQSAS	20855531	Yes	No	Yes
YORKI_DROME	Q45VV3	168	S	IHHSRARsSPASLQQ	19900439	Yes	No	Yes
PIK1_YEAST	P39104	396	S	PKLNRTNsQPLSRQA	18172025	Yes	Yes	No
KCNKI_MOUSE	Q6VV64	264	S	RPVERSNsCPELVLG	18397886	Yes	Yes	No
MYO1C_MOUSE	Q9WTI7	736	S	SLEVRRQsLATKIQA	9367879	No	No	No
MEI2_SCHPO	P08965	527	T	LGMRRSLtVGANASC	23676274	Yes	Yes	No
MEI2_SCHPO	P08965	438	S	VPLGRTEsSPAWGTS	23676274	Yes	Yes	No
PAK6_HUMAN	Q9NQU5	113	S	TSRRRAQsLGLLGDE	24501395	Yes	Yes	No
PAK4_HUMAN	O96013	181	S	SRDKRPLsGPDVGTP	24501395	Yes	Yes	No

## Sheet: S2
Uniprot Name	Uniprot ID	Site	Residue	Motif Sequence	PMID	Combined (100%)	Training (75%)	Testing (25%)
HG2A_HUMAN	P04233	6	S	--MHRRRsRSCREDQ	20141511	Yes	Yes	No
CDN1B_HUMAN	P46527	187	T	NAGSVEQtPKKPGLR	20141511	Yes	No	Yes
BAIP2_HUMAN	Q9UQB8	325	S	AAQPKSLsPPQSQSK	20141511	Yes	Yes	No
NFAC4_HUMAN	Q14934	264	S	PASPRPAsPCGKRRY	20141511	Yes	No	Yes
MYO1C_HUMAN	O00159	599	T	SDKKRPEtVATQFKM	20141511	No	No	No
LRRK2_HUMAN	Q5S007	860	S	EEGTASGsDGNFSED	20141511	Yes	No	No
MITF_HUMAN	O75030	207	S	EEQNRAEsECPGMNT	20141511	Yes	No	No
FOXO3_HUMAN	O43524	315	S	DFRSRTNsNASTVSG	20141511	Yes	No	Yes
FOXO1_HUMAN	Q12778	212	S	SSAGWKNsIRHNLSL	20141511	Yes	No	Yes
RGS3_HUMAN	P49796	1175	S	FGLMEKDsYPRFLRS	20141511	Yes	No	No
TBCD4_HUMAN	O60343	751	S	EGRKRTSsTCSNESL	20141511	Yes	No	No
LRRK2_HUMAN	Q5S007	973	S	SHMRHSDsISSLASE	20141511	Yes	No	No
LRRK2_HUMAN	Q5S007	976	S	RHSDSISsLASEREY	20141511	Yes	No	Yes
BAIP2_HUMAN	Q9UQB8	148	S	LKKLRKKsQGSKNPQ	20141511	Yes	No	No
KANK1_HUMAN	Q14678	312	S	LKNQRAAsQINVCGV	20141511	Yes	No	No
LRRK2_HUMAN	Q5S007	955	S	RKRKILSsDDSLRSS	20141511	Yes	No	No
TBCD4_HUMAN	O60343	570	S	AKRSLTSsLENIFSR	20141511	Yes	Yes	No
M3K6_HUMAN	O95382	916	S	GKRSRSPsSPRHAPR	20141511	Yes	Yes	No
P53_HUMAN	P04637	376	S	LKSKKGQsTSRHKKL	20141511	Yes	Yes	No
CBY1_HUMAN	Q9Y3M2	18	S	KKTPPRKsASLSNLH	20141511	Yes	Yes	No
MDM4_HUMAN	O15151	403	S	DLAHSSEsQETISSM	20141511	Yes	No	Yes
GLI1_HUMAN	P08151	545	S	SLERRSSsSSSISSA	20141511	Yes	Yes	No
MYPT1_HUMAN	O14974	910	S	SLLGRSGsYSYLEER	20141511	Yes	Yes	No
GAB2_HUMAN	Q9UQC2	159	S	LLRERKSsAPSHSSQ	20141511	Yes	No	Yes
TSC2_HUMAN	P49815	1462	T	GLRPRGYtISDSAPS	20141511	Yes	Yes	No
MITF_HUMAN	O75030	293	T	PNIKRELtACIFPTE	20141511	Yes	Yes	No
CHK1_HUMAN	O14757	317	S	ENVKYSSsQPEPRTG	20141511	Yes	Yes	No
DAB2P_HUMAN	Q5VWQ8	935	T	PPAPRGRtPPNLLST	20141511	Yes	Yes	No
GLI1_HUMAN	P08151	963	S	LPNHKSGsYPTPSPC	20141511	Yes	No	Yes
P53_HUMAN	P04637	315	S	LPNNTSSsPQPKKKP	20141511	Yes	Yes	No
M3K3_HUMAN	Q99759	337	S	DPRGRLRsADSENAL	20141511	Yes	Yes	No
M3K3_HUMAN	Q99759	166	S	EPRSRHLsVSSQNPG	20141511	Yes	Yes	No
BAIP2_HUMAN	Q9UQB8	454	S	LQQGKSSsTGNLLDK	20141511	Yes	No	Yes
MYO1C_HUMAN	O00159	177	S	VRDRLLQsNPVLEAF	20141511	Yes	Yes	No
CBY1_HUMAN	Q9Y3M2	22	S	PRKSASLsNLHSLDR	20141511	Yes	Yes	No
KIF23_HUMAN	Q02241	812	S	IRLRHRRsRSAGDRW	20141511	Yes	Yes	No
YAP1_HUMAN	P46937	381	S	LRTMTTNsSDPFLNS	20141511	Yes	Yes	No
GLI3_HUMAN	P10071	1026	S	PRVPRFSsLSSCNPP	20141511	Yes	No	Yes
GAB2_HUMAN	Q9UQC2	668	S	WTDVRQSsEPSKGAK	20141511	Yes	No	Yes
MITF_HUMAN	O75030	516	S	KTSSRRSsMSMEETE	20141511	Yes	Yes	No
HDAC5_HUMAN	Q9UQL6	278	S	QKVAERRsSPLLRRK	20141511	No	No	No
CHK1_HUMAN	O14757	345	S	LVQGISFsQPTCPDH	20141511	Yes	Yes	No
CDN1B_HUMAN	P46527	10	S	NVRVSNGsPSLERMD	20141511	Yes	Yes	No
BAIP2_HUMAN	Q9UQB8	511	S	DYGARSMsRNPFAHV	20141511	Yes	Yes	No
GEM_HUMAN	P55040	261	S	AYQKRKEsMPRKARR	20141511	Yes	Yes	No
TY3H_HUMAN	P07101	62	S	SYTPTPRsPRFIGRR	20141511	Yes	Yes	No
TSC2_HUMAN	P49815	1386	S	SQPLSKSsSSPELQT	20141511	Yes	Yes	No
GFAP_HUMAN	P14136	16	S	AARRSYVsSGEMMVG	20141511	Yes	No	Yes
CRTC2_HUMAN	Q53ET0	237	S	WDAKKLSsSSSRPRS	20141511	Yes	Yes	No
PHOS_HUMAN	P20941	106	S	QDMHQKLsFGPRYGF	20141511	No	No	No
CXA1_HUMAN	P17302	244	S	KDRVKGKsDPYHATS	20141511	Yes	Yes	No
GFAP_HUMAN	P14136	38	S	LGPGTRLsLARMPPP	20141511	Yes	No	Yes
GFAP_HUMAN	P14136	13	S	ITSAARRsYVSSGEM	20141511	Yes	Yes	No
KCNKI_HUMAN	Q7Z418	264	S	VLGRLSYsIISNLDE	20141511	Yes	Yes	No
Q6I9V6_HUMAN	Q6I9V6	140	S	PKTDPSDsQTGLAEQ	20141511	Yes	No	Yes
KS6A1_HUMAN	Q15418	307	S	NPANRLGsGPDGAEE	20141511	Yes	No	Yes
KPCE_HUMAN	Q02156	316	S	TPDKITNsGQRRKKL	20141511	Yes	No	Yes
RP3A_HUMAN	Q9Y2J0	237	S	GPPVRRAsEARMSSS	20141511	Yes	No	Yes
BAD_HUMAN	Q92934	118	S	GRELRRMsDEFVDSF	20141511	Yes	No	Yes
K1C18_HUMAN	P05783	51	S	SRISVSRsTSFRGGM	20141511	Yes	Yes	No
PHOS_HUMAN	P20941	36	S	WRKFKLEsQDSDSIP	20141511	Yes	No	Yes
GLI2_HUMAN	P10070	989	S	PRVQRFHsTHNVNPG	20141511	Yes	Yes	No
YAP1_HUMAN	P46937-2	109	S	KSHSRQAsTDAGTAG	20141511	Yes	Yes	No
MPIP2_HUMAN	P30305	98	S	SRRASESsLSSESSE	20141511	Yes	Yes	No
Q6I9V6_HUMAN	Q6I9V6	112	S	ESQDVSGsRPAAPLI	20141511	Yes	Yes	No
KS6A1_HUMAN	Q15418	363	S	TSRTPKDsPGIPPSA	20141511	Yes	Yes	No
B7Z6G2_HUMAN	B7Z6G2	635	S	NSSSRKEsAPQVLLP	20141511	Yes	Yes	No
CRTC2_HUMAN	Q53ET0	244	S	SSSSRPRsCEVPGIN	20141511	Yes	Yes	No
KPCE_HUMAN	Q02156	234	S	ETPDQVGsQRFSVNM	20141511	Yes	Yes	No
YAP1_HUMAN	F5H202	164	S	AQHLRQSsFEIPDDV	20141511	Yes	Yes	No
TSC2_HUMAN	P49815	540	S	KVMARSLsPPPELEE	20141511	Yes	Yes	No
CRTC2_HUMAN	Q53ET0	127	S	RYTRHIDsSPYSPAY	20141511	Yes	Yes	No
FOXO1_HUMAN	Q12778	249	S	EGGKSGKsPRRRAAS	20141511	Yes	No	Yes
TSC2_HUMAN	P49815	1387	S	QPLSKSSsSPELQTL	20141511	Yes	No	Yes
HDAC5_HUMAN	Q9UQL6	755	S	HTLLYGTsPLNRQKL	20141511	Yes	Yes	No
CIC_HUMAN	Q96RK0	299	S	HKETRERsMSETGTA	20141511	Yes	Yes	No
HDAC5_HUMAN	Q9UQL6	1108	S	AAAAREHsPRPAEEP	20141511	Yes	Yes	No
GPSM2_HUMAN	P81274	441	S	KPLIAKPsAKLLFVN	20141511	Yes	Yes	No
GPSM2_HUMAN	P81274	541	S	TSSVPVVsPNTDEFL	20141511	Yes	Yes	No
HDAC5_HUMAN	Q9UQL6	279	S	KVAERRSsPLLRRKD	20141511	Yes	Yes	No
GPSM2_HUMAN	P81274	567	S	DDQRASFsNLPGLRL	20141511	No	No	No
HDAC5_HUMAN	Q9UQL6	611	S	VKDEEGEsGAEEGPD	20141511	Yes	Yes	No
GPSM2_HUMAN	P81274	677	S	ALLEFKNsGKKSADH	20141511	Yes	No	Yes
GPSM2_HUMAN	P81274	478	S	IDHRIPNsQRKISAD	20141511	Yes	Yes	No
PRP19_HUMAN	Q9UMS4	220	S	HVGLHSAsIPGILAL	20141511	Yes	Yes	No
PRP19_HUMAN	Q9UMS4	292	S	DATIRIWsVPNASCV	20141511	Yes	Yes	No
KSYK_HUMAN	P43405	256	T	DGLLRVLtVPCQKIG	20141511	Yes	Yes	No
KSYK_HUMAN	P43405	295	S	GIISRIKsYSFPKPG	20141511	Yes	Yes	No
KSYK_HUMAN	P43405	306	S	PKPGHRKsSPAQGNR	20141511	Yes	Yes	No
KSYK_HUMAN	P43405	317	T	QGNRQEStVSFNPYE	20141511	Yes	Yes	No
KSYK_HUMAN	P43405	371	T	YLDRKLLtLEDKELG	20141511	Yes	Yes	No
KSYK_HUMAN	P43405	530	T	ENYYKAQtHGKWPVK	20141511	Yes	Yes	No
PAK4_HUMAN	O96013	474	S	KEVPRRKsLVGTPYW	20141511	Yes	Yes	No
PLK1_HUMAN	P53350	565	S	DFRTYRLsLLEEYGC	S1*	Yes	Yes	No
ARHG2_HUMAN	Q92974	947	S	SSDPDTGsEEEGSSR	S1*	Yes	Yes	No
RIMS1_RAT	Q9JIR4	379	S	EYQTRYRsDPNLARY	S1*	Yes	Yes	No
ARAF_HUMAN	P10398	222	S	TPNVHMVsTTAPMDS	S1*	Yes	Yes	No
NFAC4_HUMAN	Q14934	335	S	QKTRRTSsEQAVALP	S1*	Yes	Yes	No
TAU_HUMAN	P10636	537	T	PSLPTPPtREPKKVA	S1*	Yes	Yes	No
DBNL_HUMAN	Q9UJU6	6	S	--MAANLsRNGPALQ	S1*	Yes	Yes	No
PAK4_HUMAN	O96013	60	T	LVDPACItSIQPGAP	S1*	Yes	No	Yes
PTN3_HUMAN	P26045	381	S	PITPNWRsPRLRHEI	S1*	Yes	Yes	No
RPTOR_HUMAN	Q8N122	719	S	PCTPRLRsVSSYGNI	S1*	Yes	Yes	No
KC1A_HUMAN	P48729	184	T	EDKNLTGtARYASIN	S1*	Yes	Yes	No
AKTS1_HUMAN	Q96B36	211	S	DEENGPPsSPDLDRI	S1*	Yes	Yes	No
HDAC5_HUMAN	Q9UQL6	7	S	-MNSPNEsDGMSGRE	S1*	Yes	No	Yes
KLC2_HUMAN	Q9H0B6	608	S	LSDSRTLsSSSMDLS	S1*	Yes	Yes	No
NUMBL_HUMAN	Q9Y6R0	263	S	PAQPGHVsPTPATTS	S1*	Yes	Yes	No
LRFN4_HUMAN	Q6PJG9	558	S	LKLSHVQsQTNGGPS	S1*	Yes	Yes	No
TBCD4_HUMAN	O60343	648	S	HTFSHPPsSTKRKLN	S1*	Yes	No	Yes
TPH2_HUMAN	Q8IWU9	382	S	AYGAGLLsSIGELKH	S1*	Yes	No	Yes
GAB2_HUMAN	Q9UQC2	218	S	FSQGTRAsFLMRSDT	S1*	Yes	No	Yes
DBNL_HUMAN	Q9UJU6	320	S	PAEEPAPsTPPCLVQ	S1*	Yes	Yes	No
RIMS1_HUMAN	Q86UR5	1683	S	ASQSSLEsSTGPPCI	S1*	Yes	Yes	No
MEFV_HUMAN	O15553	12	T	PSDHLLStLEELVPY	S1*	Yes	No	Yes
NFAC4_HUMAN	Q14934	237	S	PWSLYGPsPGGRGPE	S1*	Yes	Yes	No
MPIP2_HUMAN	P30305	53	T	AAASSPVtTLTQTMH	S1*	Yes	Yes	No
KSR1_HUMAN	Q8IVT5	227	S	AQGPRSIsVSALPAS	S1*	Yes	No	Yes
GAB2_HUMAN	Q9UQC2	265	T	NTEFRDStYDLPRSL	S1*	Yes	Yes	No
3BP2_HUMAN	P78314	427	S	GQSFRSFsFEKPRQP	S1*	Yes	Yes	No
CDN1B_HUMAN	P46527	178	S	EENVSDGsPNAGSVE	S1*	Yes	No	Yes
ZN395_HUMAN	Q9H8N7	449	S	PVRSRSLsFSEPQQP	S1*	Yes	Yes	No
ZBT17_HUMAN	Q13105	274	T	ENEESAGtDSGQELG	S1*	Yes	Yes	No
BAD_HUMAN	Q92934	137	T	PRPKSAGtATQMRQS	S1*	Yes	Yes	No
PTN3_HUMAN	P26045	357	S	WNPAMRRsLSVEHLE	S1*	Yes	No	Yes
NUMB_HUMAN	P49757	190	T	DASRTTFtREGSFRV	S1*	Yes	Yes	No
HDAC4_HUMAN	P56524	58	S	LRLDHQFsLPVAEPA	S1*	Yes	Yes	No
TSC2_HUMAN	P49815	981	S	AFRCRSIsVSEHVVR	S1*	Yes	Yes	No
COF1_HUMAN	P23528	70	T	TVDDPYAtFVKMLPD	S1*	Yes	No	Yes
HDAC9_HUMAN	Q9UKV0	253	S	KDGNVVTsFKKRMFE	S1*	Yes	Yes	No
AJUBA_HUMAN	Q96IF1	175	S	GYDQRHGsPLPAGPC	S1*	Yes	Yes	No
MDM2_HUMAN	Q00987	306	T	LADYWKCtSCNEMNP	S1*	Yes	No	Yes
RIMS1_HUMAN	Q86UR5	1076	S	PAHTKTKsVTRQDIS	S1*	Yes	No	Yes
SIK3_HUMAN	Q9Y2K2	916	S	HILQGLLsPRHSLTG	S1*	Yes	Yes	No
COF1_HUMAN	P23528	63	T	LVGDVGQtVDDPYAT	S1*	Yes	No	Yes
AKTS1_HUMAN	Q96B36	32	T	GTELVLLtAAPPPPP	S1*	Yes	Yes	No
NUMBL_HUMAN	Q9Y6R0	224	S	TSFAREGsFRLSGGG	S1*	Yes	Yes	No
NOXA1_HUMAN	Q86UR1	239	S	ARSLIMDsPRAGTHQ	S1*	Yes	Yes	No
RHG22_HUMAN	Q7Z5H3	359	S	PVPEGPTsPRGGLQC	S1*	Yes	Yes	No
ACM1_YEAST	Q08981	102	S	SQVKENLsPAKICPY	S1*	Yes	Yes	No
P53_HUMAN	P04637	155	T	DSTPPPGtRVRAMAI	S1*	Yes	Yes	No
PITC1_HUMAN	Q9UKF7	305	T	KSAPETLtLPDPEKK	S1*	Yes	Yes	No
3BP2_HUMAN	P78314	273	T	PCPRVPAtPRRMSDP	S1*	Yes	Yes	No
RIMS1_HUMAN	Q86UR5	1348	S	DSDVSDVsAISRTSS	S1*	Yes	Yes	No
RAF1_HUMAN	P04049	269	T	NVHMVSTtLPVDSRM	S1*	Yes	Yes	No
RIMS1_HUMAN	Q86UR5	1443	S	AKVVAIVsRRSRSTS	S1*	Yes	Yes	No
P53_HUMAN	P04637	18	T	EPPLSQEtFSDLWKL	S1*	Yes	No	Yes
TAU_HUMAN	P10636	558	S	KSPSSAKsRLQTAPV	S1*	Yes	Yes	No
KPCE_HUMAN	Q02156	339	S	PASGSSPsEEDRSKS	S1*	Yes	Yes	No
KLC3_HUMAN	Q6P597	495	S	DKAPRTLsASTQDLS	S1*	Yes	No	Yes
SH2B3_HUMAN	Q9UQQ2	559	S	DSDYEMDsSSRSHLR	S1*	Yes	Yes	No
KLC3_HUMAN	Q6P597	383	S	KTKNNLAsAYLKQNK	S1*	Yes	Yes	No
3BP2_HUMAN	P78314	416	S	QLPHLQRsPPDGQSF	S1*	Yes	Yes	No
BAD_HUMAN	Q92934	97	S	PSPFRGRsRSAPPNL	S1*	Yes	No	Yes
KSR1_HUMAN	Q8IVT5	248	T	FSEGLSDtCIPLHAS	S1*	Yes	Yes	No
ACM1_YEAST	Q08981	37	S	RSPSKRRsQIDTDYA	S1*	Yes	Yes	No
FOXO3_HUMAN	O43524	297	S	KWPGSPTsRSSDELD	S1*	Yes	Yes	No
PAK4_HUMAN	O96013	343	S	CIATVRSsGKLVAVK	S1*	Yes	Yes	No
NUMB_HUMAN	P49757	241	S	NTAPSPSsPTSPTSD	S1*	Yes	Yes	No
H31T_HUMAN	Q16695	87	S	KTDLRFQsSAVMALQ	S1*	Yes	Yes	No
BRAF_HUMAN	P15056	605	S	ATVKSRWsGSHQFEQ	S1*	Yes	Yes	No
PITC1_HUMAN	Q9UKF7	278	T	APSSAPStPLSTDAP	S1*	Yes	Yes	No
BAD_HUMAN	Q92934	34	S	AGDGPSGsGKHHRQA	S1*	Yes	Yes	No
TTP_HUMAN	P26651	95	T	SPSPTSPtATSTTPS	S1*	Yes	Yes	No
PLK1_HUMAN	P53350	137	S	LELCRRRsLLELHKR	S1*	Yes	Yes	No
SIK2_HUMAN	Q9H0K1	484	T	RSGQRRHtLSEVTNQ	S1*	No	No	No
LRFN4_HUMAN	Q6PJG9	567	T	TNGGPSPtPKAHPPR	S1*	Yes	Yes	No
KPCE_HUMAN	Q02156	228	T	AGLKKQEtPDQVGSQ	S1*	Yes	Yes	No
FOXO1_HUMAN	Q12778	432	S	TYGQSSMsPLPQMPI	S1*	Yes	No	Yes
BAIP2_HUMAN	Q9UQB8	346	S	NTLPVRKsVTPKNSY	S1*	Yes	Yes	No
KLC4_HUMAN	Q9NSK0	465	T	VSSPTVNtTLRNLGA	S1*	Yes	Yes	No
TBCD1_HUMAN	Q86TI0	575	S	DLSSDSEsHLPEEPA	S1*	Yes	Yes	No
GEM_HUMAN	P55040	287	S	NMAFKLKsKSCHDLS	S1*	Yes	No	Yes
MEFV_HUMAN	O15553	267	T	LLTLEEKtAANLDSA	S1*	Yes	Yes	No
PITC1_HUMAN	Q9UKF7	277	S	SAPSSAPsTPLSTDA	S1*	Yes	No	Yes
O08769_RAT	O08769	118	S	GSRQAVPsIGSQANS	S1*	No	No	No
F262_HUMAN	O60825	458	T	NNFPKNQtPVRMRRN	S1*	Yes	Yes	No
TSC2_HUMAN	P49815	1452	S	LPSSSPRsPSGLRPR	S1*	Yes	Yes	No
FOXO4_HUMAN	P98177	262	S	TFRPRSSsNASSVST	S1*	Yes	Yes	No
AJUBA_HUMAN	Q96IF1	126	S	SPRSSFAsSSASDAS	S1*	Yes	Yes	No
TBCD1_HUMAN	Q86TI0	410	T	EGMNSSKtKLELQKH	S1*	Yes	Yes	No
RIMS1_HUMAN	Q86UR5	1680	S	TRRASQSsLESSTGP	S1*	Yes	Yes	No
MPIP3_HUMAN	P30307	15	S	STREEGSsGSGPSFR	S1*	Yes	No	Yes
DBNL_HUMAN	Q9UJU6	232	S	QEQGGEAsPQRTWEQ	S1*	Yes	Yes	No
NRIP1_HUMAN	P48552	1111	T	AKEELLPtAETKASF	S1*	Yes	Yes	No
ARAF_HUMAN	P10398	536	S	PDLSKISsNCPKAMR	S1*	Yes	Yes	No
FOXO4_HUMAN	P98177	244	S	KWSGSPCsRNREEAD	S1*	Yes	No	Yes
AKTS1_HUMAN	Q96B36	198	T	WGFKEKRtEARSSDE	S1*	Yes	Yes	No
TPH2_HUMAN	Q8IWU9	392	S	GELKHALsDKACVKA	S1*	Yes	Yes	No
MDM2_HUMAN	Q00987	220	S	SESTGTPsNPDLDAG	S1*	Yes	No	Yes
PTN3_HUMAN	P26045	459	S	QKSSSSVsPSSNAPG	S1*	Yes	Yes	No
ACM1_YEAST	Q08981	48	S	TDYALRRsPIKTIQI	S1*	No	No	No
MPIP3_HUMAN	P30307	57	S	VGKFLGDsANLSILS	S1*	Yes	Yes	No
KPCE_HUMAN	Q02156	181	T	ATYLRQPtYCSHCRD	S1*	Yes	No	Yes
TISB_HUMAN	Q07352	160	T	YKTELCRtFHTIGFC	S1*	Yes	Yes	No
NUMBL_HUMAN	Q9Y6R0	268	T	HVSPTPAtTSPGEKG	S1*	Yes	No	Yes
RIMS1_HUMAN	Q86UR5	1422	T	QSDTAVGtVGAGGKK	S1*	Yes	No	Yes
PTN3_HUMAN	P26045	367	S	VEHLETKsLPSRSPP	S1*	Yes	Yes	No
MPIP3_HUMAN	P30307	64	S	SANLSILsGGTPKRC	S1*	Yes	No	Yes
RPTOR_HUMAN	Q8N122	704	S	PATTEGGsLTPVRDS	S1*	Yes	Yes	No
MEFV_HUMAN	O15553	673	S	ILGACKTsISRKGNM	S1*	Yes	Yes	No
NUMB_HUMAN	P49757	436	T	FQAGHRRtPSEADRW	S1*	Yes	Yes	No
F262_HUMAN	O60825	472	S	NSFTPLSsSNTIRRP	S1*	Yes	Yes	No
MEFV_HUMAN	O15553	11	S	TPSDHLLsTLEELVP	S1*	Yes	No	Yes
RPTOR_HUMAN	Q8N122	877	S	HIHQAGGsPPASSTS	S1*	Yes	Yes	No
KLC2_HUMAN	Q9H0B6	619	S	MDLSRRSsLVG----	S1*	Yes	No	Yes
HDAC7_HUMAN	Q8WUI4	283	S	PRGPILGsPHTPLFL	S1*	Yes	No	Yes
IRS1_HUMAN	P35568	315	S	ITATSPAsMVGGKPG	S1*	Yes	Yes	No
ARAF_HUMAN	P10398	274	S	RKSPHSKsPAEQRER	S1*	Yes	No	Yes
MPIP2_HUMAN	P30305	404	T	SKAFLLQtVDGKHQD	S1*	Yes	Yes	No
FOXO3_HUMAN	O43524	413	S	GLMQRSSsFPYTTKG	S1*	Yes	Yes	No
NUMBL_HUMAN	Q9Y6R0	317	S	PALSQKNsPFKRQLS	S1*	Yes	Yes	No
HDAC7_HUMAN	Q8WUI4	286	T	PILGSPHtPLFLPHG	S1*	Yes	Yes	No
F262_HUMAN	O60825	486	S	PRNYSVGsRPLKPLS	S1*	Yes	Yes	No
MARK2_HUMAN	Q7KZI7	722	S	RKVLDANsCQSELHE	S1*	Yes	Yes	No
COF1_HUMAN	P23528	25	T	MKVRKSStPEEVKKR	S1*	Yes	No	Yes
H31T_HUMAN	Q16695	46	T	PHRYRPGtVALREIR	S1*	Yes	Yes	No
HDAC9_HUMAN	Q9UKV0	422	S	GVPLHPQsPLATKER	S1*	Yes	Yes	No
SIK2_HUMAN	Q9H0K1	175	T	KSGELLAtWCGSPPY	S1*	Yes	Yes	No
ARHG2_HUMAN	Q92974	137	S	FRQSLLGsRRGRSSL	S1*	Yes	Yes	No
KLC4_HUMAN	Q9NSK0	611	S	VSRGLSAsTMDLSSS	S1*	Yes	Yes	No
KC1A_HUMAN	P48729	3	S	-----MAsSSGSKAE	S1*	Yes	Yes	No
KLC4_HUMAN	Q9NSK0	542	S	ASVAVEWsGDGSGTL	S1*	Yes	Yes	No
SIK3_HUMAN	Q9Y2K2	163	T	TPGQLLKtWCGSPPY	S1*	Yes	Yes	No
AKTS1_HUMAN	Q96B36	97	T	TPSPPRPtLAREDNE	S1*	Yes	Yes	No
ZBT17_HUMAN	Q13105	178	S	GQAQSAAsGAEQTEK	S1*	Yes	Yes	No
TISB_HUMAN	Q07352	30	S	MLNYSAPsAGGCLLD	S1*	Yes	Yes	No
MLXPL_HUMAN	Q9NP71	71	S	RRRDQEGsVGPSDFG	S1*	Yes	No	Yes
MDM2_HUMAN	Q00987	373	S	IVNDSREsCVEENDD	S1*	Yes	Yes	No
SIK3_HUMAN	Q9Y2K2	1159	T	RALQRHHtIQNSDDA	S1*	Yes	Yes	No
MPIP2_HUMAN	P30305	238	S	APDLMCLsPDRKMEV	S1*	Yes	No	Yes
SSH1_HUMAN	Q8WYL5	897	S	LEGGSLKsPPPFFYR	S1*	No	No	No
NRIP1_HUMAN	P48552	549	T	SPSTNRTtPVSTPPL	S1*	Yes	Yes	No
MDM2_HUMAN	Q00987	365	T	DVPDCKKtIVNDSRE	S1*	Yes	Yes	No
TBCD1_HUMAN	Q86TI0	660	S	PVKTRRHsWRQQIFL	S1*	Yes	No	Yes
IRS1_HUMAN	P35568	694	S	NAVPSGTsYGKLWTN	S1*	Yes	Yes	No
KLC2_HUMAN	Q9H0B6	508	S	RRGDRRSsRDMAGGA	S1*	Yes	Yes	No
AJUBA_HUMAN	Q96IF1	127	S	PRSSFASsSASDASK	S1*	Yes	No	Yes
HDAC5_HUMAN	Q9UQL6	1071	S	FAAGLGRsLREAQAG	S1*	Yes	Yes	No
SIK2_HUMAN	Q9H0K1	379	S	GLPVTMHsPNMRLLR	S1*	Yes	Yes	No
HDAC4_HUMAN	P56524	565	S	VKQEPIEsDEEEAEP	S1*	Yes	Yes	No
RAF1_HUMAN	P04049	638	T	TEDINACtLTTSPRL	S1*	Yes	Yes	No
GP1BA_HUMAN	P07359	130	S	VSFNRLTsLPLGALR	S1*	Yes	Yes	No
PAK4_HUMAN	O96013	33	T	DQHEQKFtGLPRQWQ	S1*	Yes	Yes	No
BRAF_HUMAN	P15056	399	S	GGSTTGLsATPPASL	S1*	Yes	Yes	No
YORKI_DROME	Q45VV3	111	S	PSHSRANsADSTYDA	S1*	Yes	Yes	No
BAD_HUMAN	Q92934	25	S	AERGLGPsPAGDGPS	S1*	Yes	Yes	No
ACM1_YEAST	Q08981	202	S	KKVVRKLsFHVYEDE	S1*	Yes	Yes	No
DACT1_HUMAN	Q9NYF0	367	T	TSVNADPtKGLLRNG	S1*	Yes	Yes	No
RHG22_HUMAN	Q7Z5H3	304	S	YSNVNKMsVQNLATV	S1*	Yes	No	Yes
PAK4_HUMAN	O96013	167	S	PKSSREGsGGPQESS	S1*	Yes	No	Yes
HDAC7_HUMAN	Q8WUI4	487	S	PLSRAQSsPAAPASL	S1*	Yes	Yes	No
GAB2_HUMAN	Q9UQC2	331	T	YQIPRTFtLDKNHNA	S1*	Yes	Yes	No
DACT1_HUMAN	Q9NYF0	655	S	GGGHRAGsRAHGHGR	S1*	Yes	Yes	No
H31_HUMAN	P68431	7	T	-MARTKQtARKSTGG	S1*	Yes	No	Yes
ADA22_HUMAN	Q9P0K1	869	S	SPAKSPSsSTGSIAS	S1*	Yes	No	Yes
MPIP2_MOUSE	P30306	93	S	LSLSRRTsECSLSSE	S1*	Yes	No	Yes
MARK2_HUMAN	Q7KZI7	692	S	FREAKPRsLRFTWSM	S1*	Yes	No	Yes
KSR1_HUMAN	Q8IVT5	291	S	PRTPPPPsRKVFQLL	S1*	Yes	No	Yes
NED4L_HUMAN	Q96PU5	365	S	APAGRARsSTVTGGE	S1*	Yes	Yes	No
NED4L_HUMAN	Q96PU5	344	T	RLRSCSVtDAVAEQG	S1*	Yes	Yes	No
DACT1_HUMAN	Q9NYF0	634	S	ASSKGRKsGGGPEAG	S1*	Yes	Yes	No
TSC2_HUMAN	P49815	1383	S	FQPSQPLsKSSSSPE	S1*	Yes	No	Yes
FOXO1_HUMAN	Q12778	416	S	PPNTSLNsPSPNYQK	S1*	Yes	Yes	No
PTN3_HUMAN	P26045	372	S	TKSLPSRsPPITPNW	S1*	Yes	Yes	No
IRS1_HUMAN	P35568	1223	S	SSSTRRSsEDLSAYA	S1*	Yes	No	Yes
SNAI1_HUMAN	O95863	100	S	DEDSGKGsQPPSPPS	S1*	Yes	Yes	No
RHG22_HUMAN	Q7Z5H3	310	T	MSVQNLAtVFGPNIL	S1*	Yes	No	Yes
PLK1_HUMAN	P53350	103	S	EKMSMEIsIHRSLAH	S1*	Yes	Yes	No
SNAI1_HUMAN	O95863	107	S	SQPPSPPsPAPSSFS	S1*	Yes	No	Yes
ADA22_HUMAN	Q9P0K1	871	T	AKSPSSStGSIASSR	S1*	Yes	Yes	No
ZBT17_HUMAN	Q13105	357	S	KAHEKTHsPLKPYGC	S1*	Yes	Yes	No
GAB2_HUMAN	Q9UQC2	622	S	LALDFQPsSPSPHRK	S1*	Yes	Yes	No
YORKI_DROME	Q45VV3	250	S	TVHKKQRsYDVISPI	S1*	Yes	Yes	No
CDN1B_HUMAN	P46527	83	S	WQEVEKGsLPEFYYR	S1*	Yes	Yes	No
KLC4_HUMAN	Q9NSK0	519	S	ESDGRRTsQEGPGDS	S1*	Yes	No	Yes
FOXO4_HUMAN	P98177	241	S	HFAKWSGsPCSRNRE	S1*	Yes	Yes	No
B3G3K1_ANCCA	B3G3K1	381	S	MFRPRTQsNLSVPGS	S1*	Yes	Yes	No
TAU_HUMAN	P10636	411	S	LKNRPCLsPKHPTPG	S1*	Yes	Yes	No
TTP_HUMAN	P26651	88	S	PRLGPELsPSPTSPT	S1*	Yes	Yes	No
MLXPL_HUMAN	Q9NP71	602	S	VPKAERLsPPAPSGS	S1*	Yes	No	Yes
KSR1_HUMAN	Q8IVT5	268	T	RALHSFItPPTTPQL	S1*	Yes	Yes	No
KLC3_HUMAN	Q6P597	377	T	HDPNVAKtKNNLASA	S1*	No	No	No
NUMBL_HUMAN	Q9Y6R0	265	T	QPGHVSPtPATTSPG	S1*	Yes	Yes	No
BRAF_HUMAN	P15056	119	T	SSSASMDtVTSSSSS	S1*	Yes	Yes	No
SH2B3_HUMAN	Q9UQQ2	560	S	SDYEMDSsSRSHLRA	S1*	Yes	No	Yes
SNAI1_HUMAN	O95863	115	S	PAPSSFSsTSVSSLE	S1*	Yes	Yes	No
SSH1_HUMAN	Q8WYL5	464	S	LWRQQTDsSLQQPVD	S1*	Yes	Yes	No
NOXA1_HUMAN	Q86UR1	282	S	VGKQAPLsPGLPAMG	S1*	Yes	Yes	No
KSR1_MOUSE	Q61097	838	S	PKLNRRLsHPGHFWK	S1*	Yes	Yes	No
NED4L_HUMAN	Q96PU5	340	S	EPSSRLRsCSVTDAV	S1*	Yes	Yes	No
BAIP2_HUMAN	Q9UQB8	336	S	SQSKLSDsYSNTLPV	S1*	Yes	Yes	No
GP1BA_HUMAN	P07359	163	T	PPGLLTPtPKLEKLS	S1*	Yes	Yes	No
TBCD4_HUMAN	O60343	787	S	VASPMNKsPSAMQQQ	S1*	Yes	Yes	No
ZN395_HUMAN	Q9H8N7	248	S	YLGDAFGsPQTDHGF	S1*	Yes	Yes	No
SSH1_HUMAN	Q8WYL5	936	S	SSNLTRSsSSDSIHS	S1*	Yes	No	Yes
SH2B3_HUMAN	Q9UQQ2	10	S	GPALQPSsPSSAPSA	S1*	Yes	Yes	No
NED4L_HUMAN	Q96PU5	367	T	AGRARSStVTGGEEP	S1*	Yes	Yes	No
KC1A_HUMAN	P48729	311	S	KAAQQAAsSSGQGQQ	S1*	Yes	Yes	No
NFAC4_HUMAN	Q14934	256	T	LLSAPGPtPASPRPA	S1*	Yes	Yes	No
LRFN4_HUMAN	Q6PJG9	565	S	SQTNGGPsPTPKAHP	S1*	Yes	Yes	No
P53_HUMAN	P04637	81	T	APAPAAPtPAAPAPA	S1*	Yes	Yes	No
TTP_HUMAN	P26651	273	S	GGLVRTPsVQSLGSD	S1*	Yes	Yes	No
MARK2_HUMAN	Q7KZI7	456	S	STAKVPAsPLPGLER	S1*	Yes	Yes	No
NRIP1_HUMAN	P48552	1100	S	ASSAESVsQVTAKEE	S1*	Yes	No	Yes
H31T_HUMAN	Q16695	81	T	EIAQDFKtDLRFQSS	S1*	Yes	No	Yes
3BP2_HUMAN	P78314	39	T	YLHKKGGtQLQLLKW	S1*	Yes	No	Yes
TISB_HUMAN	Q07352	163	T	ELCRTFHtIGFCPYG	S1*	Yes	Yes	No
RAF1_HUMAN	P04049	339	S	PRGQRDSsYYWEIEA	S1*	Yes	Yes	No
BAIP2_HUMAN	Q9UQB8	365	S	NKTLPRSsSMAAGLE	S1*	Yes	Yes	No
PAK4_HUMAN	O96013	384	S	NVVEMYNsYLVGDEL	S1*	Yes	Yes	No
TBCD1_HUMAN	Q86TI0	585	S	PEEPAPLsPQQAFRR	S1*	Yes	Yes	No
IRS1_HUMAN	P35568	1145	S	VKRHSSAsFENVWLR	S1*	Yes	Yes	No
ZN395_HUMAN	Q9H8N7	447	S	LSPVRSRsLSFSEPQ	S1*	Yes	No	Yes
TBCD4_HUMAN	O60343	274	T	LPEEADGtDTHLGLP	S1*	Yes	No	Yes
FOXO1_HUMAN	Q12778	298	S	QFSKWPAsPGSHSND	S1*	Yes	Yes	No
HDAC4_HUMAN	P56524	633	S	PLSRAQSsPASATFP	S1*	Yes	Yes	No
SSH1_HUMAN	Q8WYL5	1042	S	PAPENLKsPSWMSKS	S1*	Yes	Yes	No
MLXPL_HUMAN	Q9NP71	499	S	RGKPPAPsPRGQKAS	S1*	Yes	Yes	No
ADA22_HUMAN	Q9P0K1	308	T	ISENPLItLREFMKY	S1*	Yes	Yes	No
PAK4_HUMAN	O96013	12	S	RKKRVEIsAPSNFEH	S1*	Yes	Yes	No
FOXO3_HUMAN	O43524	284	S	APESADDsPSQLSKW	S1*	Yes	Yes	No
ARHG2_HUMAN	Q92974	186	S	NMRNRTLsVESLIDE	S1*	Yes	Yes	No
H31_HUMAN	P68431	87	S	KTDLRFQsSAVMALQ	S1*	No	No	No
HDAC9_HUMAN	Q9UKV0	240	S	KVAERRSsPLLRRKD	S1*	No	No	No
H31_HUMAN	P68431	46	T	PHRYRPGtVALREIR	S1*	No	No	No
HDAC5_HUMAN	Q9UQL6	546	T	GELPRQPtTHPEETE	S1*	Yes	Yes	No
H31_HUMAN	P68431	88	S	TDLRFQSsAVMALQE	S1*	Yes	Yes	No
ARHG2_HUMAN	Q92974	184	T	SLNMRNRtLSVESLI	S1*	Yes	No	Yes
ARHG2_HUMAN	Q92974	310	T	QALCPGStRNFVIHR	S1*	Yes	Yes	No
					*Likely NEG sites

## Sheet: S3
Uniprot Name	Uniprot ID	Site	Residue	Motif Sequence	PMID
WWTR1_HUMAN	Q9GZV5	311	S	PYHSREQsTDSGLGL	24726955
ATL31_ARATH	Q8LGA5	209	T	VKFPRSHtTGHSVVL	24722992
ATL31_ARATH	Q8LGA5	247	S	WKLNRSNsVFVLPRG	24722992
TREA_YEAST	P32356	60	S	INRTRTMsVFDNVSP	24713696
TREA_YEAST	P32356	83	S	LQQTRRGsEDDTYSS	24713696
CIPKO_ARATH	Q9LDI3	294	S	VFDGIEGsYVAENVE	24659330
MYO1C_HUMAN	O00159	736	S	ALEVRRQsLATKIQA	24636949
CCNY_HUMAN	Q8ND76	100	S	QIARKYSsCSTIFLD	24618387
CCNY_HUMAN	Q8ND76	326	S	SARKRSAsADNLTLP	24618387
CXA1_HUMAN	P17302	373	S	RASSRASsRPRPDDL	24612377
GRIP1_RAT	P97879	956	T	SQTTRSNtLPSDVGR	24576423
CDPKS_ARATH	Q9FKW4	43	S	STKRRTGsIPCGKRT	24438037
ADR1_YEAST	P07248	230	S	KKLTRRAsFSAQSAS	24142105
TY3H_HUMAN	P07101	19	S	KGFRRAVsELDAKQA	24055376
MPIP1_HUMAN	P30304	192	S	SSNERDSsEPGNFIP	9428519
MPIP1_HUMAN	P30304	107	S	NPMRRIHsLPQKLLG	9428519
KPCE_HUMAN	Q02156	380	S	GEEHRAAsSPDGQLM	9428519
CDK17_HUMAN	Q00537	339	S	FGLARAKsVPTKTYS	9428519
TY3H_HUMAN	P07101	349	S	TQYIRHAsSPMHSPE	9428519
TPH1_HUMAN	P17752	260	S	TQYVRHSsDPFYTPE	9428519
BAD_HUMAN	Q92934	74	S	VEIRSRHsSYPAGTE	8929531
KPCG_HUMAN	P05129	145	S	VHRRCVRsVPSLCGV	9428519
BCR_HUMAN	P11274	95	S	SEPRASAsRPQPAPA	9428519
K2C8_HUMAN	P05787	27	S	FSSRSYTsGPGSRIS	9428519
TNAP3_HUMAN	P21580	565	S	SCHQRSKsDPSRLVR	9428519
M3K5_HUMAN	Q99683	964	S	GSNEYLRsISLPVPV	10411906
MT_POVM3	P03076	257	S	YSVMRSHsYPPTRVL	9428519
TESK1_RAT	Q63572	439	S	TPVRRCRsLPSSPEL	11555644
TF65_HUMAN	Q04206	45	S	CEGRSAGsIPGERST	16931600
NAC1_HUMAN	P32418	392	S	DQARKAVsMHEVNTE	16679322
HDAC4_HUMAN	P56524	632	S	RPLSRAQsSPASATF	10869435
IRS1_HUMAN	P35568	641	S	PMSPKSVsAPQQIIN	9312143
MDM4_HUMAN	O15151	342	S	SKLTHSLsTSDITAI	16943424
PTN3_HUMAN	P26045	335	S	GSRNTKKsVNNQYCK	9341175
RIM15_YEAST	P43565	1075	T	LDISRSStPPLANPT	16308562
SLOB_DROME	Q8IPH9	54	S	NGLKRSNsAIEFDVS	10230800
SLOB_DROME	Q8IPH9	79	S	YSSNRSAsSEQDNSD	10230800
PTN3_MOUSE	A2ALK8	359	S	PVMRRSLsVERLETK	9341175

## Sheet: S4
Uniprot Name	Uniprot ID	Site	Residue	Motif Sequence	PMID
MPIP1_HUMAN	P30304	18	S	RRLLFACsPPPASQP	S3*
MPIP1_HUMAN	P30304	76	S	SNLQRMGsSESTDSG	S3*
MPIP1_HUMAN	P30304	77	S	NLQRMGSsESTDSGF	S3*
MPIP1_HUMAN	P30304	79	S	QRMGSSEsTDSGFCL	S3*
MPIP1_HUMAN	P30304	80	T	RMGSSEStDSGFCLD	S3*
MPIP1_HUMAN	P30304	82	S	GSSESTDsGFCLDSP	S3*
MPIP1_HUMAN	P30304	88	S	DSGFCLDsPGPLDSK	S3*
MPIP1_HUMAN	P30304	116	S	PQKLLGCsPALKRSH	S3*
MPIP1_HUMAN	P30304	124	S	PALKRSHsDSLDHDI	S3*
MPIP1_HUMAN	P30304	126	S	LKRSHSDsLDHDIFQ	S3*
MPIP1_HUMAN	P30304	178	S	LFTQRQNsAPARMLS	S3*
MPIP1_HUMAN	P30304	279	S	VLKRPERsQEESPPG	S3*
MPIP1_HUMAN	P30304	293	S	GSTKRRKsMSGASPK	S3*
MPIP1_HUMAN	P30304	295	S	TKRRKSMsGASPKES	S3*
MPIP1_HUMAN	P30304	321	S	QSLSLASsPKGTIEN	S3*
MPIP1_HUMAN	P30304	507	T	KFRTKSRtWAGEKSK	S3*
MPIP1_HUMAN	P30304	513	S	RTWAGEKsKREMYSR	S3*
MPIP1_HUMAN	P30304	519	S	KSKREMYsRLKKL--	S3*
CCNY_HUMAN	Q8ND76	21	S	KLRRNAHsRLESYRP	S3*
CCNY_HUMAN	Q8ND76	25	S	NAHSRLEsYRPDTDL	S3*
CCNY_HUMAN	Q8ND76	30	T	LESYRPDtDLSREDT	S3*
CCNY_HUMAN	Q8ND76	33	S	YRPDTDLsREDTGCN	S3*
CCNY_HUMAN	Q8ND76	37	T	TDLSREDtGCNLQHI	S3*
CCNY_HUMAN	Q8ND76	66	S	PSDHPRAsTIFLSKS	S3*
CCNY_HUMAN	Q8ND76	67	T	SDHPRAStIFLSKSQ	S3*
CCNY_HUMAN	Q8ND76	71	S	RASTIFLsKSQTDVR	S3*
CCNY_HUMAN	Q8ND76	73	S	STIFLSKsQTDVREK	S3*
CCNY_HUMAN	Q8ND76	75	T	IFLSKSQtDVREKRK	S3*
CCNY_HUMAN	Q8ND76	83	S	DVREKRKsLFINHHP	S3*
CCNY_HUMAN	Q8ND76	153	S	DENLHPLsKSEVPPD	S3*
CCNY_HUMAN	Q8ND76	324	S	RRSARKRsASADNLT	S3*
CCNY_HUMAN	Q8ND76	331	T	SASADNLtLPRWSPA	S3*
					*Likely NEG sites
